# Supplementary material for: Poly(lactic acid)/Plasticizer/Nano-Silica Ternary Systems: Properties Evolution and Effects on Degradation Rate
Source: Nanomaterials (Basel). 2023 Apr 5;13(7):1284. doi: 10.3390/nano13071284 (PMC10097254; doi:10.3390/nano13071284)
Supplement: Supplementary file 1 [file nanomaterials-13-01284-s001.zip]

Archive with 1 entries (1 files):
- nanomaterials-2267053-supplementary.pdf
